# Supplementary material for: Why vaccines fail against Piscirickettsiosis in farmed salmon and trout and how to avoid it: A review
Source: Front Immunol. 2022 Nov 17;13:1019404. doi: 10.3389/fimmu.2022.1019404 (PMC9714679; doi:10.3389/fimmu.2022.1019404)
Supplement: Supplementary file 2 [file DataSheet_2.xlsx]

## Sheet: Prevalence
	Total diagnostic	Total diagnostic	Total diagnostic	SRS diagnostic	SRS diagnostic	SRS diagnostic	Prevalence	Prevalence	Prevalence
Year	Rainbow trout	Atlantic Salmon	Coho Salmon	Rainbow trout	Atlantic Salmon	Coho Salmon	Rainbow trout	Atlantic Salmon	Coho Salmon
2013	41	36	7	5	5	2	0.121951	0.138889	0.285714
2014	926	4310	769	454	1721	249	0.490281	0.399304	0.323797
2015	799	5101	924	318	2654	347	0.397997	0.52029	0.375541
2016	301	3975	742	120	1972	144	0.398671	0.496101	0.19407
2017	318	3886	837	136	2041	255	0.427673	0.525219	0.304659
2018	377	3997	846	189	2041	215	0.501326	0.510633	0.254137
2019	299	4386	899	140	2100	267	0.468227	0.478796	0.296997
2020	225	5227	1062	99	2835	301	0.44	0.542376	0.283427

## Sheet: Mortality
Year	Total mortality	Infectious disease mortality	SRS mortality	Ratio SRS mortality / Total mortality	SRS mortality / Infectious disease mortality
2012	68635870	12791539	10789071	0.157193	0.843454
2013	81022577	13319934	10464566	0.129156	0.785632
2014	54012183	7158143	5561632	0.10297	0.776966
2015	56055495	7430929	5942986	0.10602	0.799764
2016	95399494	4475998	3361588	0.035237	0.751025
2017	36879495	4567139	2951765	0.0800381	0.646305
2018	39087972	3769459	2134474	0.0546069	0.566255
2019	37500780	4832404	2014123	0.0537088	0.416795
2020	50558686	6520342	2825343	0.0558824	0.433312
Total	519152552	64865887	46045548	0.0886937	0.709858

## Sheet: Vaccine
Year	Total dosis	SRS dosis	% SRS
2012	563869355	156956594	0.278356
2013	1174452619	437196183	0.372255
2014	1377473164	461313308	0.334898
2015	1096147333	368691417	0.336352
2016	969441380	352774382	0.363894
2017	1046638374	402236376	0.384313
2018	1177813823	469618269	0.39872
2019	1093461901	414935217	0.379469
2020	1206493277	431699507	0.357813
Total	9705791226	3495421253	0.360138

## Sheet: Antibiotics
Year	Total antibiotics Chilean salmon aquaculture - Tons	Chilean salmon biomass (harvested)	Ratio - Grams of antibiotics per Ton harvested
2007	385.6	600862	641.745
2008	325.6	630647	516.295
2009	184.5	474174	389.098
2010	143.2	466857	306.732
2011	206.8	649492	318.403
2012	337.9	826949	408.61
2013	450.7	786091	573.343
2014	563.2	955179	589.628
2015	557.2	883102	630.958
2016	382.5	727812	525.548
2017	393.9	855326	460.526
2018	322.7	923900	349.28
2019	334.1	989546	337.63
2020	379.6	1075896	352.822
2021	463.4	985958	470
Mean	362.06	788786	458.041
